# Supplementary material for: Characterizing malignant prognostic signatures in primary glioma based on single-cell and bulk transcriptome sequencing
Source: PLoS One. 2026 Jun 5;21(6):e0349749. doi: 10.1371/journal.pone.0349749 (PMC13240926; doi:10.1371/journal.pone.0349749)
Supplement: S1 Table — (XLSX) [file pone.0349749.s012.xlsx]

## Sheet: Sheet1
Celltype	Marker Gene
Myeloid cells	CD14, AIF1, CTSS, CD163, CTSB
Endothelial cells	VWF, CLDN5, ABCB1, PECAM1, FLT1, RAMP2
Pericyte	DCN, LUM, COL1A1, ACTA2, NOTCH3, TAGLN
Oligodendrocytes	MBP, PLP1, MOG, CLDN11, SOX10
T cells	CD2, CD3D, CD3E, CD3G, TRAC
