# Supplementary material for: Characterizing malignant prognostic signatures in primary glioma based on single-cell and bulk transcriptome sequencing
Source: PLoS One. 2026 Jun 5;21(6):e0349749. doi: 10.1371/journal.pone.0349749 (PMC13240926; doi:10.1371/journal.pone.0349749)
Supplement: S3 Table — (XLSX) [file pone.0349749.s014.xlsx]

## Sheet: Sheet1
Multivariable Cox proportional hazards analysis of MPS and clinical/molecular covariates across five glioma cohorts
	TCGA-GBM		TCGA-LGG		mRNAseq 325		mRNAseq 693		mRNAarray 301
	HR	P value	HR	P value	HR	P value	HR	P value	HR	P value
MPS	1.327	0.045	1.663	0.002	1.366	0.051	1.404	0.087	1.388	0.342
Gender	1.164	0.500	1.072	0.741	1.157	0.438	0.912	0.616	1.333	0.478
Age	1.013	0.142	1.045	< 0.001	1.031	< 0.001	1.012	0.058	1.039	0.161
Grade	/	/	2.495	< 0.001	1.802	< 0.001	2.014	< 0.001	1.839	0.058
MGMT promoter methylation	0.768	0.249	0.631	0.095	0.687	0.060	0.848	0.338	0.475	0.120
X1p 19q codeletion	/	/	0.461	0.014	0.188	< 0.001	0.312	0.001	0.245	0.048
IDH mutation	0.808	0.733	0.929	0.870	1.509	0.247	0.720	0.235	1.818	0.400
