# Supplementary material for: Characterizing malignant prognostic signatures in primary glioma based on single-cell and bulk transcriptome sequencing
Source: PLoS One. 2026 Jun 5;21(6):e0349749. doi: 10.1371/journal.pone.0349749 (PMC13240926; doi:10.1371/journal.pone.0349749)
Supplement: S4 Table — (XLSX) [file pone.0349749.s015.xlsx]

## Sheet: Sheet1
Multivariable Cox regression analysis of MPS adjusted for molecular covariates across five glioma cohorts
	TCGA-GBM		TCGA-LGG		mRNAseq 325		mRNAseq 693		mRNAarray 301
	HR	P value	HR	P value	HR	P value	HR	P value	HR	P value
MPS	1.369	0.025	1.873	< 0.001	1.586	0.001	1.750	0.003	1.858	0.018
MGMT promoter methylation	0.816	0.334	0.772	0.291	0.947	0.767	0.901	0.540	1.243	0.522
X1p 19q codeletion	/	/	0.586	0.063	0.191	< 0.001	0.285	< 0.001	0.218	0.024
IDH mutation	0.607	0.407	0.609	0.153	0.817	0.539	0.568	0.037	0.947	0.928
